# Supplementary material for: High Melt Strength Recycled High-Density Polyethylene: Evaluation of a Novel Route for Targeting the Polymer Microstructure
Source: Polymers (Basel). 2025 Jan 30;17(3):382. doi: 10.3390/polym17030382 (PMC11820430; doi:10.3390/polym17030382)
Supplement: Supplementary file 1 [file polymers-17-00382-s001.zip]

Archive with 1 entries (1 files):
- polymers-3445180-supplementary.pdf
